# Supplementary material for: Evaluation of Physicochemical Characteristics and Sensory Properties of Cold Brew Coffees Prepared Using Ultrahigh Pressure under Different Extraction Conditions
Source: Foods. 2023 Oct 21;12(20):3857. doi: 10.3390/foods12203857 (PMC10606293; doi:10.3390/foods12203857)
Supplement: Supplementary file 1 [file foods-12-03857-s001.zip]

Archive with 1 entries (1 files):
- foods-2628532-supplementary.pdf
